# Supplementary material for: TECPR1 conjugates LC3 to damaged endomembranes upon detection of sphingomyelin exposure
Source: EMBO J. 2023 Jul 6;42(17):e113012. doi: 10.15252/embj.2022113012 (PMC10476172; doi:10.15252/embj.2022113012)
Supplement: Supplementary file 2 — Table EV1 [file EMBJ-42-e113012-s012.xlsx]

## Sheet: Sheet1
Plasmid number	Plasmid Name	Reference
KB197	M6Pblast-GFP-huTECPR1	This study
MW284	M6Ppac-mCherry-Galectin-8	Ellison et al., 2020
	M6Pcd8-muATG5	This study
F955	M4P-GFP-TECPR1 N526	This study
F956	M4P-GFP-TECPR1 deltaN526	This study
KB201	M6Pblast-TECPR1 N'DysF-GFP	This study
KB243	M6Pblast-Myoferlin DysF-GFP	This study
KB351	M6Pblast-Tecpr1 C'DysF-GFP	This study
KB352	M6Pblast-muDysferlin DualDysF-GFP	This study
KB369	M6Pblast-muFer1L5 DualDysF-GFP	This study
KB281	M6Pblast-Tecpr1 iN'DysF K150A-GFP	This study
KB282	M6Pblast-Tecpr1 iN'DysF K152A-GFP	This study
KB283	M6Pblast-Tecpr1 iN'DysF K153A-GFP	This study
KB284	M6Pblast-Tecpr1 iN'DysF I65A-GFP	This study
KB285	M6Pblast-Tecpr1 iN'DysF R66A-GFP	This study
KB287	M6Pblast-Tecpr1 iN'DysF T147A-GFP	This study
KB288	M6Pblast-Tecpr1 iN'DysF W154A-GFP	This study
KB289	M6Pblast-Tecpr1 iN'DysF C157S-GFP	This study
KB291	M6Pblast-Tecpr1 iN'DysF Y169A-GFP	This study
KB292	M6Pblast-Tecpr1 iN'DysF L88A-GFP	This study
KB296	M6Pblast-Tecpr1 iN'DysF W77A-GFP	This study
KB297	M6Pblast-Tecpr1 iN'DysF M80A-GFP	This study
KB298	M6Pblast-Tecpr1 iN'DysF K86A-GFP	This study
KB299	M6Pblast-Tecpr1 iN'DysF L89A-GFP	This study
KB300	M6Pblast-Tecpr1 iN'DysF S90A-GFP	This study
KB301	M6Pblast-Tecpr1 iN'DysF I142A-GFP	This study
KB302	M6Pblast-Tecpr1 iN'DysF D143A-GFP	This study
KB303	M6Pblast-Tecpr1 iN'DysF T149A-GFP	This study
KB304	M6Pblast-Tecpr1 iN'DysF N155A-GFP	This study
KB305	M6Pblast-Tecpr1 iN'DysF R76A-GFP	This study
KB306	M6Pblast-Tecpr1 iN'DysF C84S-GFP	This study
CE212	M6Pblast-GFP-TECPR1 W154A	This study
KB181	M6Pblast-GFP-TECPR1 ΔPH	This study
KB485	M6Pblast-GFP-TECPR1 W154A ΔPH	This study
KB183	M6Pblast-GFP-TECR1 ΔAIR	This study
KB262	pETM11-TECPR1 N'DysF WT (60-173aa)	This study
KB319	pETM11-TECPR1 N'DysF W154A (60-173aa)	This study
KB295	pETM11-Tecpr1 N'DysF-MBAS-RBS-BirA	This study
KB370	pETM11-Tecpr1 N'DysF W154A-MBAS-RBS-BirA	This study
SMC2026	pGB-05-06-GST-TECPR1 Δ65-170 (GSGG)	This study
SMC2027	pGB-05-06-GST-TECPR1 WT	This study
SMC2028	pGB-05-06-GST-TECPR1 W154A	This study
SMC911	pFastBacHT(B)-6xHis-TEVcs-mATG7	Fracchiolla et al., 2020
SMC861	pETDuet1-6xHis-TEVcs-ATG3	Fracchiolla et al., 2020
SMC893	pETR-Duet1-6xHis-TEVcs-LC3B(Δ5C)	Fracchiolla et al., 2020
SMC1178	pGIB1b-10xHis-TEVcs-ATG5, ATG12	Fracchiolla et al., 2020
KB524	pLKV-muTECPR1 gRNA-puro-T2A-BFP	This study
KB581	pLKV-muATG16L1 gRNA-puro-T2A-BFP	This study
KB532	pLKV-muATG5 gRNA-puro-T2A-BFP	This study
KB237	H6Phygro-SFFVa-muTECPR1	This study
KB238	H6Phygro-SFFVb-muTECPR1	This study
KB239	H6Phygro-SFFVc-muTECPR1	This study
KB240	H6Phygro-SFFVd-muTECPR1	This study
KB241	H6Phygro-SFFVe-muTECPR1	This study
