# Supplementary material for: TECPR1 conjugates LC3 to damaged endomembranes upon detection of sphingomyelin exposure
Source: EMBO J. 2023 Jul 6;42(17):e113012. doi: 10.15252/embj.2022113012 (PMC10476172; doi:10.15252/embj.2022113012)
Supplement: Supplementary file 3 — Table EV2 [file EMBJ-42-e113012-s006.xlsx]

## Sheet: Sheet1
Primer code	Primer name	Sequence
flx1245	SFFV 400	cgcggg actagt CTAGCTGCAGTAACGCCATTTTG
flx1246	SFFV 300	cgcggg actagt GTTGGGCCAAACAGGATATCTG
flx1247	SFFV 200	cgcggg actagt ACAGATGGTCCCCAGATATGGCC
flx1248	SFFV 100	cgcggg actagt TTTGAATTAACCAATCAGCCTGCT
flx1249	SFFV 80	cgcggg actagt TCTCGCTTCTGTTCGCGCGC
flx1253	H6P rev	GGGAAGCAATAGCATGATACA
kei064	huTECPR1 for	GGCCGG CGTCTCACATGTCCCCCAACTCAGTGCTGTGGGCGGTG
kei065	huTECPR1 rev	GGCCGG GCGGCCGC TCAGCAGCAGACGGGGCCATG
flx1082	huTECPR1 N526 rev	Cgcggg gcggccgc TTAATACGGCTCCTCCAAGCCCAGTGG
fx1083	huTECPR1 deltaN526 for	Cgcggg acatgtcc GGGGTGGATGACCACCCGCTGTGG
kei230	huTECPR1 C'DysF for	GGCCGG ACATG TCCGGCTCCGGCGGC AACATCTACACGCAGTCAGAC
kei231	huTECPR1 C'DysF rev	GGCCGG GCGGCCGC TCA GGGCCCACTGGTCACCAGCTT
kei250	huTECPR1 deltaPH for	GAGCAGTCGGTG GGC TCC GGC GGC CGGAAGGTGCAGGGCCGCCCGTCC
kei249	huTECPR1 deltaPh rev	CTGCACCTTCCG GCCGCCGGAGCC CACCGACTGCTCCACGGCCTGCTC
kei268	huTECPR1 deltaAIR for	TCCTCGGTA GGCTCCGGCGGC GTGTGGGTGAAGACCGGGGCG
kei269	huTECPR1 delta AIR rev	CACCCACAC GCCGCCGGAGCC TACCGAGGAGGACAGGCCCGC
kei381	huTECPR1 N'DysF aa60 for	GGCCGG CCATG G CCGCCAGCGATGTCCCCATCCGC
kei298	huTECPR1 N'DysF aa173 rev	GGCCGG ACGCGT GCCGCCGGAGCC GTCCCGGGACTTGTATCTCCT
kei326	huMyoferlin Dysf for	GGCCGG ACATG TCC GGAACTTTCACCGTCTTTGCT
kei328	huMyoferlin Dysf rev	GGCCGG ACGCGT TGAAGGAGCCATTTTTCTCCT
kei488	huDysferlin DysF for	GGCCGG CCATGG CC AAGCTCTCTGTCTTTGCCGAAACG
kei489	huDysferlin DysF rev	GGCCGG ACGCGT GCCGCCGGAGCC CAGCGGCTCCATGCGGCGGCG
kei375	huTECPR1 EK134,135AA for	TTTGGAGGTGAACCCACT GCGGCA GGGGGGTGGACGTATGCC
kei376	huTECPR1 EK134,135AA rev	GGCATACGTCCACCCCCC TGCCGCA GTGGGTTCACCTCCAAA
kei377	huTECPR1 KK152,153AA for	GCCACCTACACGAAAGAC AAGAAG TGGAATTCTTGTGTGCGG
kei378	huTECPR1 KK152,153AA rev	GCCACCTACACGAAAGAC GCGGCG TGGAATTCTTGTGTGCGG
kei388	huTECPR1 I65A for	GCCAGCGATGTCCCC GCC CGCCGCCGAGAGGAGGCCTAT
	huTECPR1 I65A rev	use with kei298
kei416	huTECPR1 W77A for	GCCTATGAGAATCAGCGC GCG AATCCAATGGGCGGCT
kei417	huTECPR1 W77A rev	AGCCGCCCATTGGATTCGCGCGCTGATTCTCATAGGC
kei418	huTECPR1 M80A for	AATCAGCGCTGGAATCCA GCG GGCGGCTTCTGTGAGAAG
kei419	huTECPR1 M80A rev	CTTCTCACAGAAGCCGCCCGCTGGATTCCAGCGCTGATT
kei392	huTECPR1 L88A for	GGCTTCTGTGAGAAGCTC GCG CTGAGTGACCGCTGGGGG
kei393	huTECPR1 L88A rev	CCCCCAGCGGTCACTCAGCGCGAGCTTCTCACAGAAGCC
kei422	huTECPR1 L89A for	TTCTGTGAGAAGCTCCTG GCG AGTGACCGCTGGGGGTGGAG
kei423	huTECPR1 L89A rev	CTCCACCCCCAGCGGTCACTCGCCAGGAGCTTCTCACAGAA
kei426	huTECPR1 I142A for	GGGGTGGACGTATGCC GCC GACTTTCCCGCCACCTAC
kei427	huTECPR1 I142A rev	GTAGGTGGCGGGAAAGTCGGCGGCATACGTCCACCCC
kei394	huTECPR1 T147A for	GCCATCGACTTTCCCGCC GCC TACACGAAAGACAAGAAG
kei395	huTECPR1 T147A for	CTTCTTGTCTTTCGTGTAGGCGGCGGGAAAGTCGATGGC
kei430	huTECPR1 T149A for	CGACTTTCCCGCCACCTAC GCG AAAGACAAGAAGTGGAATTC
kei431	huTECPR1 T149A rev	GAATTCCACTTCTTGTCTTTCGCGTAGGTGGCGGGAAAGTCG
kei382	huTECPR1 K150A for	TTTCCCGCCACCTACACG GCAGACAAGAAG TGGAATTCTTGTGTGCGG
kei383	huTECPR1 K150A rev	CCGCACACAAGAATTCCACTTCTTGTCTGCCGTGTAGGTGGCGGGAAA
kei384	huTECPR1 K152A for	TTTCCCGCCACCTACACG AAAGACGCGAAG TGGAATTCTTGTGTGCGG
kei385	huTECPR1 K152A rev	CCGCACACAAGAATTCCACTTCGCGTCTTTCGTGTAGGTGGCGGGAAA
kei386	huTECPR1 K153A for	TTTCCCGCCACCTACACG AAAGACAAGGCG TGGAATTCTTGTGTGCGG
kei387	huTECPR1 K153A rev	CCGCACACAAGAATTCCACGCCTTGTCTTTCGTGTAGGTGGCGGGAAA
kei396	huTECPR1 W154A for	TACACGAAAGACAAGAAG GCG AATTCTTGTGTGCGGCGC
kei397	huTECPR1 W154A rev	GCGCCGCACACAAGAATTCGCCTTCTTGTCTTTCGTGTA
	huTECPR1 Y169A for	use kei381
kei401	huTECPR1 Y169A rev	GTCCCGGGACTTGGCTCTCCTGTACCGGATCCACTTCCGGCGCCG
kei434	huTECPR1 R76A for	GAGGCCTATGAGAATCAG GCC TGGAATCCAATGGGCGGC
kei435	huTECPR1 R76A rev	GCCGCCCATTGGATTCCAGGCCTGATTCTCATAGGCCTC
kei506	huTECPR1 C84A for	GGCCGGCCATGGCCGCCAGCGATGTCCCCATCCGCCGCCGAGAGGAGGCCTATGAGAATCAGCGCTGGAATCCAATGGGCGGCTTCGCTGAGAAGCTCCTGCTGAGT
	huTECPR1 C84A rev	use kei298
kei424	huTECPR1 S90A for	TCTGTGAGAAGCTCCTGCTG GCT GACCGCTGGGGGTGGAGT
kei425	huTECPR1 S90A rev	ACTCCACCCCCAGCGGTCAGCCAGCAGGAGCTTCTCACAGA
kei428	huTECPR1 D143A for	GGGGTGGACGTATGCCATC GCC TTTCCCGCCACCTACACG
kei429	huTECPR1 D143A rev	CGTGTAGGTGGCGGGAAAGGCGATGGCATACGTCCACCCC
kei432	huTECPR1 N155A for	ACGAAAGACAAGAAGTGG GCT TCTTGTGTGCGGCGCCGGAA
kei433	huTECPR1 N155A rev	TTCCGGCGCCGCACACAAGAAGCCCACTTCTTGTCTTTCGT
kei503	huTECPR1 C157A for	GACAAGAAGTGGAATTCT GCT GTGCGGCGCCGGAAGTGG
kei504	huTECPR1 C157A rev	CCACTTCCGGCGCCGCACAGCAGAATTCCACTTCTTGTC
kei250	huTECPR1 deltaPH for	GAGCAGTCGGTG GGC TCC GGC GGC CGGAAGGTGCAGGGCCGCCCGTCC
kei251	huTECPR1 deltaPH rev	CTGCACCTTCCG GCCGCCGGAGCC CACCGACTGCTCCACGGCCTGCTC
Kei267	huTECPR1 deltAIR rev	CACCCACAC GCCGCCGGAGCC TACCGAGGAGGACAGGCCCGC
Kei268	huTECPR1 deltaAIR rev	TCCTCGGTA GGCTCCGGCGGC GTGTGGGTGAAGACCGGGGCG
kei214	WDFY-1 iFYVE for	GGCCGG ACATGTCCGGCGGCTCC AGCAGAGAAGAGGCTCC
kei215	WDFY-1 iFYVE rev	GGCCGG GCGGCCGC TCA AGAAGTCCGATCTTCATC
kei796	muTECPR1 gRNA for (exon6)	CACC GTGGCCCATATAAGGTCGTG
kei797	muTECPR1 gRNA rev	AAAC CACGACCTTATATGGGCCAC
kei812	muATG5 gRNA for (exon3)	CACCGAGATATGGTTTGAATATGA
kei813	muATG5 gRNA rev	AAAC TCATATTCAAACCATATCTC
kei876	muATG16L1 gRNA for (exon1)	CACCGCGATGTGACGCTTCCAGCG
kei877	muATG16L1 gRNA rev	AAAC ﻿CGCTGGAAGCGTCACATCGC
kei407	kei407	GCGGCCGCTCATTCGTGCCATTCAATTTTCTGAGCTTCAAAGATATCATTCAGGCCGCCGCCGGAGCCGTCCCGGGACTTGTATCTCCTGTA
kei409	kei409	ATGGCACGAATGAGCGGCCGCTGAttTGAAATAATTTTGTTTAACTTTAAGAAGGAgg
kei410	kei410	CCGGCC GGCCTAATGCAGGTGGTCTCCGGCCCTTATTTTTCTGCACTACGCAGGG
kei1026	kei1026	GAC TTG ATC TGG GCA ACG CTC TGG GAGGGACAGGCTCTGGTCAGAG
kei1027	kei1027	GAGCGTTGCCCAGATCAAGTCGTGGGGCCCACAGCTGATCTGGAC
kei1028	kei1028	GGCCGG ﻿AAGCTTCTTTGGGGAGAGGCTGTTC
kei1030	kei1030	GGCCGG AAGCTTGCCGCCAACATG TCC
