# Supplementary material for: TECPR1 conjugates LC3 to damaged endomembranes upon detection of sphingomyelin exposure
Source: EMBO J. 2023 Jul 6;42(17):e113012. doi: 10.15252/embj.2022113012 (PMC10476172; doi:10.15252/embj.2022113012)
Supplement: Supplementary file 4 — Movie EV1 [file EMBJ-42-e113012-s008.zip]

Archive with 7 entries (6 files):
- Movie EV1/
- Movie EV1/Movie EV1.mp4
- __MACOSX/Movie EV1/._Movie EV1.mp4
- Movie EV1/README.txt
- __MACOSX/Movie EV1/._README.txt
- Movie EV1/~$README.txt
- __MACOSX/Movie EV1/._~$README.txt
