# Supplementary material for: TECPR1 conjugates LC3 to damaged endomembranes upon detection of sphingomyelin exposure
Source: EMBO J. 2023 Jul 6;42(17):e113012. doi: 10.15252/embj.2022113012 (PMC10476172; doi:10.15252/embj.2022113012)
Supplement: Supplementary file 4 — Movie EV1 [file EMBJ-42-e113012-s008.zip › Movie EV1/README.txt]

Movie EV1. Recruitment of TECPR1 to Salmonella-containing vacuoles precedes that of Galectin-8.
HeLa cells stable expressing GFP-TECPR1 and mCherry-Galectin 8 were infected with BFP-expressing S. Typhimurium for 10 min and imaged at 1 min intervals on a spinning disk microscope. Movie depicts the recruitment of GFP-TECPR1 to a bacterium prior to that of Galectin-8.
