# Supplementary material for: TECPR1 conjugates LC3 to damaged endomembranes upon detection of sphingomyelin exposure
Source: EMBO J. 2023 Jul 6;42(17):e113012. doi: 10.15252/embj.2022113012 (PMC10476172; doi:10.15252/embj.2022113012)
Supplement: Supplementary file 6 — Source Data for Figure 1 [file EMBJ-42-e113012-s005.zip]

Archive with 36 entries (29 files):
- Figure 1/
- __MACOSX/._Figure 1
- Figure 1/.DS_Store
- __MACOSX/Figure 1/._.DS_Store
- Figure 1/1H/
- Figure 1/1F/
- Figure 1/1G/
- Figure 1/1I/
- Figure 1/1D/
- Figure 1/1C/
- Figure 1/1H/Figure 1H_bottom.tif
- __MACOSX/Figure 1/1H/._Figure 1H_bottom.tif
- Figure 1/1H/Figure 1H_top.tif
- __MACOSX/Figure 1/1H/._Figure 1H_top.tif
- Figure 1/1H/1H README.rtf
- __MACOSX/Figure 1/1H/._1H README.rtf
- Figure 1/1F/1F Imaging quantification.xlsx
- __MACOSX/Figure 1/1F/._1F Imaging quantification.xlsx
- Figure 1/1G/1G imaging quantification.xlsx
- __MACOSX/Figure 1/1G/._1G imaging quantification.xlsx
- Figure 1/1I/1I imaging quantification.xlsx
- __MACOSX/Figure 1/1I/._1I imaging quantification.xlsx
- Figure 1/1D/1D README.rtf
- __MACOSX/Figure 1/1D/._1D README.rtf
- Figure 1/1D/Figure 1D_middle.tif
- __MACOSX/Figure 1/1D/._Figure 1D_middle.tif
- Figure 1/1D/Figure 1D_bottom.tif
- __MACOSX/Figure 1/1D/._Figure 1D_bottom.tif
- Figure 1/1C/Figure 1C_top.tif
- __MACOSX/Figure 1/1C/._Figure 1C_top.tif
- Figure 1/1C/Figure 1C_middle.tif
- __MACOSX/Figure 1/1C/._Figure 1C_middle.tif
- Figure 1/1C/1C README.rtf
- __MACOSX/Figure 1/1C/._1C README.rtf
- Figure 1/1C/Figure 1C_bottom.tif
- __MACOSX/Figure 1/1C/._Figure 1C_bottom.tif
