# Supplementary material for: TECPR1 conjugates LC3 to damaged endomembranes upon detection of sphingomyelin exposure
Source: EMBO J. 2023 Jul 6;42(17):e113012. doi: 10.15252/embj.2022113012 (PMC10476172; doi:10.15252/embj.2022113012)
Supplement: Supplementary file 6 — Source Data for Figure 1 [file EMBJ-42-e113012-s005.zip › Figure 1/1F/1F Imaging quantification.xlsx]

## Sheet: Salmonella
	Salmonella infection									Shigella infection
		Experiment 1									Experiment 1
			Salmonella	TECPR1 +ve	% +ve	average						Shigella	TECPR1 +ve	% +ve	average
ATG5 KO		Coverslip 1	100	10	10	14.7345			ATG5 KO		Coverslip 1	100	19	19	22
		Coverslip 2	113	22	19.469						Coverslip 2	100	25	25
ATG5 KO+AU1-ATG5		Coverslip 1	127	18	14.1732	13.5086			ATG5 KO+AU1-ATG5		Coverslip 1	100	34	34	31
		Coverslip 2	109	14	12.844						Coverslip 2	100	28	28
		Experiment 2									Experiment 2
			Salmonella	TECPR1 +ve	% +ve	average						Shigella	TECPR1 +ve	% +ve	average
ATG5 KO		Coverslip 1	151	46	30.4636	30.4636			ATG5 KO		Coverslip 1	100	35	35	34
											Coverslip 2	100	33	33
ATG5 KO+AU1-ATG5		Coverslip 1	145	28	19.3103	19.3103			ATG5 KO+AU1-ATG5		Coverslip 1	100	25	25	31
											Coverslip 2	100	37	37
		Experiment 3
			Salmonella	TECPR1 +ve	% +ve	average
ATG5 KO		Coverslip 1	122	30	24.5902	26.7019
		Coverslip 2	118	34	28.8136
ATG5 KO+AU1-ATG5		Coverslip 1	122	24	19.6721	20.5504
		Coverslip 2	112	24	21.4286
		Experiment 4
			Salmonella	TECPR1 +ve	% +ve	average
ATG5 KO		Coverslip 1	120	26	21.6667	24.3468
		Coverslip 2	111	30	27.027
ATG5 KO+AU1-ATG5		Coverslip 1	135	21	15.5556	13.167
		Coverslip 2	167	18	10.7784
