# Supplementary material for: TECPR1 conjugates LC3 to damaged endomembranes upon detection of sphingomyelin exposure
Source: EMBO J. 2023 Jul 6;42(17):e113012. doi: 10.15252/embj.2022113012 (PMC10476172; doi:10.15252/embj.2022113012)
Supplement: Supplementary file 6 — Source Data for Figure 1 [file EMBJ-42-e113012-s005.zip › Figure 1/1G/1G imaging quantification.xlsx]

## Sheet: Sheet1
		Experiment 1
			Salmonella	TECPR1 +ve	% +ve	average
	DMSO	Coverslip 1	100	42	42	44.5
		Coverslip 2	100	47	47
	Wortmanni	Coverslip 1	100	30	30	33.5
		Coverslip 2	100	37	37
		Experiment 1
			Salmonella	TECPR1 +ve	% +ve	average
	DMSO	Coverslip 1	100	38	38	41
		Coverslip 2	100	44	44
	Wortmanni	Coverslip 1	100	40	40	37
		Coverslip 2	100	34	34
