# Supplementary material for: TECPR1 conjugates LC3 to damaged endomembranes upon detection of sphingomyelin exposure
Source: EMBO J. 2023 Jul 6;42(17):e113012. doi: 10.15252/embj.2022113012 (PMC10476172; doi:10.15252/embj.2022113012)
Supplement: Supplementary file 6 — Source Data for Figure 1 [file EMBJ-42-e113012-s005.zip › Figure 1/1I/1I imaging quantification.xlsx]

## Sheet: TECPR1
Recruitment of TECPR1								Recruitment of Galectin-8
	Experiment 1								Experiment 1
		Salmonella	TECPR1 +ve	% +ve	average					Salmonella	Gal8 +ve	% +ve	average
YFP-Tecpr1 only	Coverslip 1	122	40	32.7869	33.7202			Control	Coverslip 1	100	12	12	10.5
	Coverslip 2	101	35	34.6535					Coverslip 2	100	9	9
YFP-Tecpr1+nSMase2	Coverslip 1	100	5	5	2.5			+nSMase2	Coverslip 1	100	6	6	7.5
	Coverslip 2	100	0	0					Coverslip 2	100	9	9
	Experiment 2
		Salmonella	TECPR1 +ve	% +ve	average				Experiment 2
YFP-Tecpr1 only	Coverslip 1	104	29	27.8846	27.3682					Salmonella	Gal8 +ve	% +ve	average
	Coverslip 2	108	29	26.8519				Control	Coverslip 1	100	5	5	5
YFP-Tecpr1+nSMase2	Coverslip 1	100	0	0	0				Coverslip 2	100	5	5
	Coverslip 2	100	0	0				+nSMase2	Coverslip 1	100	10	10	7.5
									Coverslip 2	100	5	5
									Experiment 3
										Salmonella	Gal8 +ve	% +ve	average
								Control	Coverslip 1	100	11	11	13
									Coverslip 2	100	15	15
								+nSMase2	Coverslip 1	205	17	8.29268	8.51527
									Coverslip 2	206	18	8.73786
