# Supplementary material for: TECPR1 conjugates LC3 to damaged endomembranes upon detection of sphingomyelin exposure
Source: EMBO J. 2023 Jul 6;42(17):e113012. doi: 10.15252/embj.2022113012 (PMC10476172; doi:10.15252/embj.2022113012)
Supplement: Supplementary file 7 — Source Data for Figure 2 [file EMBJ-42-e113012-s003.zip]

Archive with 55 entries (47 files):
- Figure 2/
- __MACOSX/._Figure 2
- Figure 2/2G/
- Figure 2/2H/
- Figure 2/2F/
- Figure 2/2C/
- Figure 2/2D/
- Figure 2/2E/
- Figure 2/2B/
- Figure 2/2G/Figure 2G_panel5.tif
- __MACOSX/Figure 2/2G/._Figure 2G_panel5.tif
- Figure 2/2G/Figure 2G_panel4.tif
- __MACOSX/Figure 2/2G/._Figure 2G_panel4.tif
- Figure 2/2G/Figure 2G_panel1.tif
- __MACOSX/Figure 2/2G/._Figure 2G_panel1.tif
- Figure 2/2G/Figure 2G_panel3.tif
- __MACOSX/Figure 2/2G/._Figure 2G_panel3.tif
- Figure 2/2G/Figure 2G_panel2.tif
- __MACOSX/Figure 2/2G/._Figure 2G_panel2.tif
- Figure 2/2G/2G README.rtf
- __MACOSX/Figure 2/2G/._2G README.rtf
- Figure 2/2H/Figure 2H_panel4.tif
- __MACOSX/Figure 2/2H/._Figure 2H_panel4.tif
- Figure 2/2H/Figure 2H_panel5.tif
- __MACOSX/Figure 2/2H/._Figure 2H_panel5.tif
- Figure 2/2H/Figure 2H_panel2.tif
- __MACOSX/Figure 2/2H/._Figure 2H_panel2.tif
- Figure 2/2H/Figure 2H_panel3.tif
- __MACOSX/Figure 2/2H/._Figure 2H_panel3.tif
- Figure 2/2H/Figure 2H_panel1.tif
- __MACOSX/Figure 2/2H/._Figure 2H_panel1.tif
- Figure 2/2H/2H README.rtf
- __MACOSX/Figure 2/2H/._2H README.rtf
- Figure 2/2F/2F imaging quanfitication.xlsx
- __MACOSX/Figure 2/2F/._2F imaging quanfitication.xlsx
- Figure 2/2C/2C_imaging quantification.xlsx
- __MACOSX/Figure 2/2C/._2C_imaging quantification.xlsx
- Figure 2/2D/Figure 2D.tif
- __MACOSX/Figure 2/2D/._Figure 2D.tif
- Figure 2/2D/2D README.rtf
- __MACOSX/Figure 2/2D/._2D README.rtf
- Figure 2/2E/Figure 2E_top.tif
- __MACOSX/Figure 2/2E/._Figure 2E_top.tif
- Figure 2/2E/Figure 2E_bottom.tif
- __MACOSX/Figure 2/2E/._Figure 2E_bottom.tif
- Figure 2/2E/2E README.rtf
- __MACOSX/Figure 2/2E/._2E README.rtf
- Figure 2/2B/Figure 2B_bottom.tif
- __MACOSX/Figure 2/2B/._Figure 2B_bottom.tif
- Figure 2/2B/Figure 2B_top.tif
- __MACOSX/Figure 2/2B/._Figure 2B_top.tif
- Figure 2/2B/2B README.rtf
- __MACOSX/Figure 2/2B/._2B README.rtf
- Figure 2/2B/Figure 2B_middle.tif
- __MACOSX/Figure 2/2B/._Figure 2B_middle.tif
