# Supplementary material for: TECPR1 conjugates LC3 to damaged endomembranes upon detection of sphingomyelin exposure
Source: EMBO J. 2023 Jul 6;42(17):e113012. doi: 10.15252/embj.2022113012 (PMC10476172; doi:10.15252/embj.2022113012)
Supplement: Supplementary file 7 — Source Data for Figure 2 [file EMBJ-42-e113012-s003.zip › Figure 2/2F/2F imaging quanfitication.xlsx]

## Sheet: DysF
Recruitment of DysF domain								Recruitment of Galectin-8
	Experiment 1								Experiment 1
Cell line		Salmonella	TECPR1 +ve	% +ve	average			Cell line		Salmonella	Gal8 +ve	% +ve	average
TECPR1 N'DysF-GFP only	Coverslip 1	100	19	19	18.5			Control	Coverslip 1	100	8	8	10.5
	Coverslip 2	100	18	18					Coverslip 2	100	13	13
TECPR1 N'DysF-GFP + nSMase2	Coverslip 1	100	0	0	0			+nSMase2	Coverslip 1	100	6	6	7.5
	Coverslip 2	100	0	0					Coverslip 2	100	9	9
	Experiment 2								Experiment 2
		Salmonella	TECPR1 +ve	% +ve	average					Salmonella	Gal8 +ve	% +ve	average
TECPR1 N'DysF-GFP only	Coverslip 1	100	19	19	20			Control	Coverslip 1	100	13	13	13
	Coverslip 2	100	21	21					Coverslip 2	100	13	13
TECPR1 N'DysF-GFP + nSMase2	Coverslip 1	100	0	0	0			+nSMase2	Coverslip 1	100	10	10	8.5
	Coverslip 2	100	0	0					Coverslip 2	100	7	7

## Sheet: Galectin-8
	Experiment 1
		Salmonella	Gal8 +ve	% +ve	average
Control	Coverslip 1	100	8	8	10.5
	Coverslip 2	100	13	13
+nSMase2	Coverslip 1	100	6	6	7.5
	Coverslip 2	100	9	9
	Experiment 2
		Salmonella	Gal8 +ve	% +ve	average
Control	Coverslip 1	100	13	13	13
	Coverslip 2	100	13	13
+nSMase2	Coverslip 1	100	10	10	8.5
	Coverslip 2	100	7	7
