# Supplementary material for: TECPR1 conjugates LC3 to damaged endomembranes upon detection of sphingomyelin exposure
Source: EMBO J. 2023 Jul 6;42(17):e113012. doi: 10.15252/embj.2022113012 (PMC10476172; doi:10.15252/embj.2022113012)
Supplement: Supplementary file 7 — Source Data for Figure 2 [file EMBJ-42-e113012-s003.zip › Figure 2/2C/2C_imaging quantification.xlsx]

## Sheet: Sheet1
Experiment 1								Experiment 2								Experiment 3
GFP-TECPR1 construct	time post-infection	Salm	GFP +ve	% +ve	average			GFP-TECPR1 construct	time post-infection	Salm	GFP +ve	% +ve	average			GFP-TECPR1 construct	time post-infection	Salm	GFP +ve	% +ve	average
Full-length	15min	111	18	16.2162	17.4218			Full-length	15min	111	8	7.20721	6.5739			Full-length	15min	103	12	11.6505
		102	19	18.6275						101	6	5.94059
N526	15min	101	5	4.9505	4.8562			N527	15min	99	7	7.07071	8.17453			N527	15min	100	3	3
		105	5	4.7619						97	9	9.27835
DeltaN526	15min	101	2	1.9802	2.47525			DeltaN527	15min	100	1	1	0.5			DeltaN527	15min	100	0	0
		101	3	2.9703						96	0	0
Full-length	30min	101	25	24.7525	26.0555			Full-length	30min	112	23	20.5357	21.7262			Full-length	30min	102	22	21.5686
		106	29	27.3585						96	22	22.9167
N526	30min	102	17	16.6667	19.4984			N527	30min	106	4	3.77358	7.82739			N527	30min	101	15	14.8515
		103	23	22.3301						101	12	11.8812
DeltaN526	30min	103	7	6.79612	4.37845			DeltaN527	30min	100	1	1	0.5			DeltaN527	30min	91	3	3.2967
		102	2	1.96078						83	0	0
Full-length	60min	107	37	34.5794	38.3682			Full-length	60min	100	26	26	24.4679			Full-length	60min	105	41	39.0476
		102	43	42.1569						109	25	22.9358
N526	60min	115	18	15.6522	18.3261			N527	60min	99	21	21.2121	24.2424				60min	101	19	18.8119
		100	21	21						110	30	27.2727
DeltaN526	60min	104	5	4.80769	7.74365			DeltaN527	60min	93	7	7.52688	10.5431			DeltaN527	60min	103	2	1.94175
		103	11	10.6796						59	8	13.5593
				#DIV/0!
Full-length	120min	102	41	40.1961	35.5186			Full-length	120min	102	27	26.4706	24.0196			Full-length	120min	116	26	22.4138
		107	33	30.8411						102	22	21.5686
N526	120min	102	22	21.5686	19.5562			N527	120min	112	12	10.7143	12.4278			N527	120min	94	20	21.2766
		114	20	17.5439						99	14	14.1414
DeltaN526	120min	108	4	3.7037	5.21724			DeltaN527	120min	101	1	0.990099	1.52598			DeltaN527	120min	100	0	0
		104	7	6.73077						97	2	2.06186
				#DIV/0!
Full-length	240min	128	33	25.7812	28.6564			Full-length	240min	106	14	13.2075	14.0256			Full-length	240min	101	12	11.8812
		111	35	31.5315						128	19	14.8438
N526	240min	152	17	11.1842	9.22847			N527	240min	101	12	11.8812	9.78675			N527	240min	88	10	11.3636
		110	8	7.27273						104	8	7.69231
DeltaN526	240min	119	2	1.68067	0.840336			DeltaN527	240min	103	0	0	0			DeltaN527	240min	88	0	0
		101	0	0						95	0	0
