# Supplementary material for: TECPR1 conjugates LC3 to damaged endomembranes upon detection of sphingomyelin exposure
Source: EMBO J. 2023 Jul 6;42(17):e113012. doi: 10.15252/embj.2022113012 (PMC10476172; doi:10.15252/embj.2022113012)
Supplement: Supplementary file 8 — Source Data for Figure 3 [file EMBJ-42-e113012-s011.zip]

Archive with 25 entries (19 files):
- Figure 3/
- __MACOSX/._Figure 3
- Figure 3/3E/
- Figure 3/3B/
- Figure 3/3C/
- Figure 3/3F/
- Figure 3/3G/
- Figure 3/3E/3E imaging quantification.xlsx
- __MACOSX/Figure 3/3E/._3E imaging quantification.xlsx
- Figure 3/3B/3B imaging quantification.xlsx
- __MACOSX/Figure 3/3B/._3B imaging quantification.xlsx
- Figure 3/3C/3C imaging quantification.xlsx
- __MACOSX/Figure 3/3C/._3C imaging quantification.xlsx
- Figure 3/3F/Figure 3F_bottom right.tif
- __MACOSX/Figure 3/3F/._Figure 3F_bottom right.tif
- Figure 3/3F/Figure 3F_bottom left.tif
- __MACOSX/Figure 3/3F/._Figure 3F_bottom left.tif
- Figure 3/3F/Figure 3F_top left.tif
- __MACOSX/Figure 3/3F/._Figure 3F_top left.tif
- Figure 3/3F/Figure 3F_top right.tif
- __MACOSX/Figure 3/3F/._Figure 3F_top right.tif
- Figure 3/3F/3F README.rtf
- __MACOSX/Figure 3/3F/._3F README.rtf
- Figure 3/3G/3G_imaging quantification.xlsx
- __MACOSX/Figure 3/3G/._3G_imaging quantification.xlsx
