# Supplementary material for: TECPR1 conjugates LC3 to damaged endomembranes upon detection of sphingomyelin exposure
Source: EMBO J. 2023 Jul 6;42(17):e113012. doi: 10.15252/embj.2022113012 (PMC10476172; doi:10.15252/embj.2022113012)
Supplement: Supplementary file 8 — Source Data for Figure 3 [file EMBJ-42-e113012-s011.zip › Figure 3/3E/3E imaging quantification.xlsx]

## Sheet: Sheet1
	Experiment 1								Experiment 4
GFP-TECPR1 construct		Salmonella	Gal8 +ve	% +ve	average			GFP-TECPR1 construct		Salmonella	Gal8 +ve	% +ve	average
WT	Coverslip 1	200	73	36.5	40.75			WT	Coverslip 1	100	51	51	50
	Coverslip 2	200	90	45					Coverslip 2	100	49	49
W154A	Coverslip 1	200	6	3	3.75			W154A	Coverslip 1	200	8	4	4
	Coverslip 2	200	9	4.5					Coverslip 2	200	8	4
deltaPH	Coverslip 1	200	104	52	50.5			W154A/deltaPH	Coverslip 1	200	1	0.5	0.25
	Coverslip 2	200	98	49					Coverslip 2	200	0	0
W154A/deltaPH	Coverslip 1	200	0	0	1.5
	Coverslip 2	200	6	3
	Experiment 2								Experiment 5
GFP-TECPR1 construct		Salmonella	Gal8 +ve	% +ve	average			GFP-TECPR1 construct		Salmonella	Gal8 +ve	% +ve	average
WT	Coverslip 1	200	100	50	54.5			WT	Coverslip 1	100	50	50	49
	Coverslip 2	200	118	59					Coverslip 2	100	48	48
W154A	Coverslip 1	200	18	9	8.5			W154A	Coverslip 1	200	12	6	6.5
	Coverslip 2	200	16	8					Coverslip 2	200	14	7
deltaPH	Coverslip 1	200	88	44	50			W154A/deltaPH	Coverslip 1	200	0	0	0
	Coverslip 2	200	112	56					Coverslip 2	200	0	0
W154A/deltaPH	Coverslip 1	200	3	1.5	1.5
	Coverslip 2	200	3	1.5
	Experiment 3								Experiment 6
GFP-TECPR1 construct		Salmonella	Gal8 +ve	% +ve	average			GFP-TECPR1 construct		Salmonella	Gal8 +ve	% +ve	average
WT	Coverslip 1	200	64	32	35.5			WT	Coverslip 1	100	49	49	49
	Coverslip 2	200	78	39					Coverslip 2	100	49	49
W154A	Coverslip 1	200	9	4.5	3.5			W154A	Coverslip 1	200	14	7	7.25
	Coverslip 2	200	5	2.5					Coverslip 2	200	15	7.5
W154A/deltaPH	Coverslip 1	200	0	0	0			W154A/deltaPH	Coverslip 1	200	0	0	0
	Coverslip 2	200	0	0					Coverslip 2	200	0	0
