# Supplementary material for: TECPR1 conjugates LC3 to damaged endomembranes upon detection of sphingomyelin exposure
Source: EMBO J. 2023 Jul 6;42(17):e113012. doi: 10.15252/embj.2022113012 (PMC10476172; doi:10.15252/embj.2022113012)
Supplement: Supplementary file 8 — Source Data for Figure 3 [file EMBJ-42-e113012-s011.zip › Figure 3/3B/3B imaging quantification.xlsx]

## Sheet: Sheet1
Experiment 1					Experiment 2					Experiment 3
N'DysF-GFP construct	Salmonella	GFP +ve	% +ve		N'DysF-GFP construct	Salmonella	GFP +ve	% +ve		N'DysF-GFP construct	Salmonella	GFP +ve	% +ve
WT	105	15	14.2857		WT	105	14	13.3333		WT	195	34	17.4359
I65A	90	12	13.3333		I65A	102	15	14.7059		I65A	100	15	15
W77A	100	0	0		W77A	100	2	2		W77A	100	0	0
M80A	101	8	7.92079		M80A	104	9	8.65385		M80A	102	6	5.88235
L88A	100	0	0		L88A	101	2	1.9802		L88A	100	0	0
EK134,135AA	133	11	8.27068		EK134,135AA	193	27	13.9896		EK134,135AA
I142A	100	0	0		I142A	101	5	4.9505		I142A	100	2	2
T147A	90	10	11.1111		T147A	107	9	8.41121		T147A	105	5	4.7619
T149A	100	4	4		T149A	103	22	21.3592		T149A	101	14	13.8614
K150A	101	13	12.8713		K150A	101	3	2.9703		K150A	100	14	14
K152A	107	2	1.86916		K152A	102	2	1.96078		K152A	100	2	2
K153A	127	4	3.14961		K153A	100	1	1		K153A	100	0	0
W154A	100	0	0		W154A	100	1	1		W154A	100	0	0
Y169A	78	11	14.1026		Y169A	106	14	13.2075		Y169A	104	22	21.1538
