# Supplementary material for: TECPR1 conjugates LC3 to damaged endomembranes upon detection of sphingomyelin exposure
Source: EMBO J. 2023 Jul 6;42(17):e113012. doi: 10.15252/embj.2022113012 (PMC10476172; doi:10.15252/embj.2022113012)
Supplement: Supplementary file 8 — Source Data for Figure 3 [file EMBJ-42-e113012-s011.zip › Figure 3/3C/3C imaging quantification.xlsx]

## Sheet: Sheet1
Experiment 1					Experiment 2					Experiment 3
N'DysF-GFP construct	Salmonella	GFP +ve	% +ve		N'DysF-GFP construct	Salmonella	GFP +ve	% +ve		N'DysF-GFP construct	Salmonella	GFP +ve	% +ve
WT	105	15	14.2857		WT	105	14	13.3333		WT	195	34	17.4359
R76A	100	0	0		R76A	100	0	0		R76A	100	0	0
C84A	100	0	0		C84A	100	0	0		C84A	100	0	0
K86A	100	8	8		K86A	109	16	14.6789		K86A	106	9	8.49057
S90A	100	0	0		S90A	100	0	0		S90A	100	0	0
D143A	100	0	0		D143A	100	1	1		D143A	100	0	0
N155A	100	13	13		N155A	106	5	4.71698		N155A	100	23	23
C157S	100	0	0		C157S	100	0	0		C157S	100	0	0
