# Supplementary material for: TECPR1 conjugates LC3 to damaged endomembranes upon detection of sphingomyelin exposure
Source: EMBO J. 2023 Jul 6;42(17):e113012. doi: 10.15252/embj.2022113012 (PMC10476172; doi:10.15252/embj.2022113012)
Supplement: Supplementary file 8 — Source Data for Figure 3 [file EMBJ-42-e113012-s011.zip › Figure 3/3G/3G_imaging quantification.xlsx]

## Sheet: Sheet1
	Number of GFP-TECPR1 puncta per cell
	GFP-TECPR1 WT	GFP-TECPR1 W154A	GFP-TECPR1 WT	GFP-TECPR1 W154A
Cell identifier	DMSO	DMSO	LLOMe	LLOMe
1	0	0	77	4
2	0	0	40	0
3	0	0	22	0
4	0	0	98	2
5	0	0	49	0
6	0	0	119	0
7	0	1	42	2
8	0	0	96	7
9	1	0	66	0
10	1	0	81	0
11	0	0	60	1
12	0	0	86	1
13	0	0	34	5
14	0	0	41	6
15	0	0	57	0
16	0	0	49	2
17	0	0	61	1
18	0	0	31	4
19	0	0	29	3
20	0	1	53	0
21	0	0	26	2
22	0	0	25	0
23	0	0	60	38
24	0	0	28	19
25	0	0	105	1
26	0	0	93	0
27	0	0	49	0
28	0	0	67	0
29	0	0	49	3
30	0	0	52	6
31	0	0	37	0
32	0	0	105	0
33	0	0	59	0
34	0	0	92	0
35	0	0	106	1
36	0	0	86	0
37	0	0	49	0
38	0	0	29	0
39	0	0	46	0
40	0	0	85	0
41	0	0	44	0
42	0	0	46	5
43	0	0	68	4
44	0	0	51	5
45	0	0	61	1
46	0	0	43	0
47	0	0	29	0
48	0	0	61	0
49	0	0	78	0
50	0	0	65	1
51	0	0	50	1
52	0	0	64	0
53	0	0	52	9
54	0	0	30	3
55	0	0	45	0
56	0	0	40	0
