# Supplementary material for: TECPR1 conjugates LC3 to damaged endomembranes upon detection of sphingomyelin exposure
Source: EMBO J. 2023 Jul 6;42(17):e113012. doi: 10.15252/embj.2022113012 (PMC10476172; doi:10.15252/embj.2022113012)
Supplement: Supplementary file 9 — Source Data for Figure 4 [file EMBJ-42-e113012-s002.zip]

Archive with 23 entries (15 files):
- Figure 4/
- __MACOSX/._Figure 4
- Figure 4/4E/
- Figure 4/4B/
- Figure 4/4C/
- Figure 4/4D/
- Figure 4/4A/
- Figure 4/4F/
- Figure 4/4G/
- Figure 4/4E/4E DysF domain liposome binding quantification.xlsx
- __MACOSX/Figure 4/4E/._4E DysF domain liposome binding quantification.xlsx
- Figure 4/4B/4B cell surface binding quantification.xlsx
- __MACOSX/Figure 4/4B/._4B cell surface binding quantification.xlsx
- Figure 4/4C/Coomassie.tif
- __MACOSX/Figure 4/4C/._Coomassie.tif
- Figure 4/4D/4D TECPR1 liposome binding quantification.xlsx
- __MACOSX/Figure 4/4D/._4D TECPR1 liposome binding quantification.xlsx
- Figure 4/4A/4A cell surface binding quantification.xlsx
- __MACOSX/Figure 4/4A/._4A cell surface binding quantification.xlsx
- Figure 4/4F/Coomassie 4F.tif
- __MACOSX/Figure 4/4F/._Coomassie 4F.tif
- Figure 4/4G/4G lipidation of LC3 quantification.xlsx
- __MACOSX/Figure 4/4G/._4G lipidation of LC3 quantification.xlsx
