# Supplementary material for: TECPR1 conjugates LC3 to damaged endomembranes upon detection of sphingomyelin exposure
Source: EMBO J. 2023 Jul 6;42(17):e113012. doi: 10.15252/embj.2022113012 (PMC10476172; doi:10.15252/embj.2022113012)
Supplement: Supplementary file 9 — Source Data for Figure 4 [file EMBJ-42-e113012-s002.zip › Figure 4/4E/4E DysF domain liposome binding quantification.xlsx]

## Sheet: Sheet1
		% TECPR1 N'DysF protein in pellet (bound fraction)
Protein	Liposome	Expt 1	Expt 2	Expt 3
DysF WT	none	20.985	16.8668	20.1626
DysF WT	- sphingomyelin	19.9209	19.2984	21.9137
DysF WT	+ sphingomyelin	29.2105	29.7671	35.8586
DysF W154A	none	21.5072	17.5486	19.8002
DysF W154A	- sphingomyelin	16.2368	15.2523	20.4556
DysF W154A	+ sphingomyelin	16.8059	18.7554	21.0899
