# Supplementary material for: TECPR1 conjugates LC3 to damaged endomembranes upon detection of sphingomyelin exposure
Source: EMBO J. 2023 Jul 6;42(17):e113012. doi: 10.15252/embj.2022113012 (PMC10476172; doi:10.15252/embj.2022113012)
Supplement: Supplementary file 9 — Source Data for Figure 4 [file EMBJ-42-e113012-s002.zip › Figure 4/4D/4D TECPR1 liposome binding quantification.xlsx]

## Sheet: Sheet1
	% TECPR1 protein in pellet (bound fraction)
Liposome	Expt 1	Expt 2	Expt 3
none	22.1712	20.3434	17.484
- sphingomyelin	41.3698	45.5725	46.9138
+ sphingomyelin	68.1758	73.6215	64.7679
