# Supplementary material for: TECPR1 conjugates LC3 to damaged endomembranes upon detection of sphingomyelin exposure
Source: EMBO J. 2023 Jul 6;42(17):e113012. doi: 10.15252/embj.2022113012 (PMC10476172; doi:10.15252/embj.2022113012)
Supplement: Supplementary file 9 — Source Data for Figure 4 [file EMBJ-42-e113012-s002.zip › Figure 4/4A/4A cell surface binding quantification.xlsx]

## Sheet: Sheet1
	Relative fold binding
Protein added	Expt 1	Expt 2	Expt 3
None	1	1	1
AlexaFluor-DysF WT	37	62.84	51.2
AlexaFluor-DysF W154A	3.9	6.84	4.7
