# Supplementary material for: TECPR1 conjugates LC3 to damaged endomembranes upon detection of sphingomyelin exposure
Source: EMBO J. 2023 Jul 6;42(17):e113012. doi: 10.15252/embj.2022113012 (PMC10476172; doi:10.15252/embj.2022113012)
Supplement: Supplementary file 9 — Source Data for Figure 4 [file EMBJ-42-e113012-s002.zip › Figure 4/4G/4G lipidation of LC3 quantification.xlsx]

## Sheet: Sheet1
		% LC3B protein in pellet (lipidated fraction)
Protein	Liposome	Expt 1	Expt 2	Expt 3
TECPR1 WT	- sphingomyelin	4	2	8
TECPR1 deltaDysF	- sphingomyelin	1	0	6
TECPR1 W154A	- sphingomyelin	3.3071	1.48732	6.50369
TECPR1 WT	+ sphingomyelin	37.5834	48.3666	43.8605
TECPR1 deltaDysF	+ sphingomyelin	2.5319	5.41418	5.87173
TECPR1 W154A	+ sphingomyelin	5.80225	5.32618	7.3836
