# Supplementary material for: TECPR1 conjugates LC3 to damaged endomembranes upon detection of sphingomyelin exposure
Source: EMBO J. 2023 Jul 6;42(17):e113012. doi: 10.15252/embj.2022113012 (PMC10476172; doi:10.15252/embj.2022113012)
Supplement: Supplementary file 10 — Source Data for Figure 5 [file EMBJ-42-e113012-s010.zip]

Archive with 50 entries (41 files):
- Figure 5/
- __MACOSX/._Figure 5
- Figure 5/5G/
- Figure 5/5A/
- Figure 5/5F/
- Figure 5/5H/
- Figure 5/5C/
- Figure 5/5D/
- Figure 5/5E/
- Figure 5/5B/
- Figure 5/5G/5G LC3 imaging quantification.xlsx
- __MACOSX/Figure 5/5G/._5G LC3 imaging quantification.xlsx
- Figure 5/5A/Figure 5A_panel1.tif
- __MACOSX/Figure 5/5A/._Figure 5A_panel1.tif
- Figure 5/5A/Figure 5A_panel2.tif
- __MACOSX/Figure 5/5A/._Figure 5A_panel2.tif
- Figure 5/5A/Figure 5A_panel3.tif
- __MACOSX/Figure 5/5A/._Figure 5A_panel3.tif
- Figure 5/5A/Figure 5A_panel4.tif
- __MACOSX/Figure 5/5A/._Figure 5A_panel4.tif
- Figure 5/5A/Figure 5A_panel5.tif
- __MACOSX/Figure 5/5A/._Figure 5A_panel5.tif
- Figure 5/5A/5A README.rtf
- __MACOSX/Figure 5/5A/._5A README.rtf
- Figure 5/5F/Figure 5F_panel4.tif
- __MACOSX/Figure 5/5F/._Figure 5F_panel4.tif
- Figure 5/5F/Figure 5F_panel3.tif
- __MACOSX/Figure 5/5F/._Figure 5F_panel3.tif
- Figure 5/5F/Figure 5F_panel2.tif
- __MACOSX/Figure 5/5F/._Figure 5F_panel2.tif
- Figure 5/5F/Figure 5F_panel1.tif
- __MACOSX/Figure 5/5F/._Figure 5F_panel1.tif
- Figure 5/5F/5F README.rtf
- __MACOSX/Figure 5/5F/._5F README.rtf
- Figure 5/5H/5H fold proliferataion of Salmonella.xlsx
- __MACOSX/Figure 5/5H/._5H fold proliferataion of Salmonella.xlsx
- Figure 5/5C/Figure 5C_panel3.tif
- __MACOSX/Figure 5/5C/._Figure 5C_panel3.tif
- Figure 5/5C/Figure 5C_panel 2.tif
- __MACOSX/Figure 5/5C/._Figure 5C_panel 2.tif
- Figure 5/5C/Figure 5C_panel 1.tif
- __MACOSX/Figure 5/5C/._Figure 5C_panel 1.tif
- Figure 5/5C/5C README.rtf
- __MACOSX/Figure 5/5C/._5C README.rtf
- Figure 5/5D/5D LC3 imaging quantification.xlsx
- __MACOSX/Figure 5/5D/._5D LC3 imaging quantification.xlsx
- Figure 5/5E/5E LC3 imaging quantification_wortmannin.xlsx
- __MACOSX/Figure 5/5E/._5E LC3 imaging quantification_wortmannin.xlsx
- Figure 5/5B/5B ATG5 imaging quantification.xlsx
- __MACOSX/Figure 5/5B/._5B ATG5 imaging quantification.xlsx
