# Supplementary material for: TECPR1 conjugates LC3 to damaged endomembranes upon detection of sphingomyelin exposure
Source: EMBO J. 2023 Jul 6;42(17):e113012. doi: 10.15252/embj.2022113012 (PMC10476172; doi:10.15252/embj.2022113012)
Supplement: Supplementary file 10 — Source Data for Figure 5 [file EMBJ-42-e113012-s010.zip › Figure 5/5G/5G LC3 imaging quantification.xlsx]

## Sheet: Sheet1
	Recruitment of LC3 to Salmonella containing vacuoles, 30 min post-infection
Experiment 1								Experiment 2								Experiment 3
Cell line			Salmonella	LC3 +ve	% +ve	average		Cell line			Salmonella	LC3 +ve	% +ve	average		Cell line			Salmonella	LC3 +ve	% +ve	average
Control	siControl	Coverslip 1	100	26	26	23		Control	siControl	Coverslip 1	100	13	13	14.6667		Control	siControl	Coverslip 1	100	32	32	27.3333
	siControl	Coverslip 2	100	20	20				siControl	Coverslip 2	100	18	18				siControl	Coverslip 2	100	25	25
	siControl	Coverslip 3							siControl	Coverslip 3	100	13	13				siControl	Coverslip 3	100	25	25
Control	siTECPR1-66	Coverslip 1	100	27	27	23.6667		Control	siTECPR1-66	Coverslip 1	100	23	23	25		Control	siTECPR1-66	Coverslip 1	100	27	27	34.3333
	siTECPR1-66	Coverslip 2	100	21	21				siTECPR1-66	Coverslip 2	100	20	20				siTECPR1-66	Coverslip 2	100	35	35
	siTECPR1-66	Coverslip 3	100	23	23				siTECPR1-66	Coverslip 3	100	32	32				siTECPR1-66	Coverslip 3	100	41	41
Control	siTECPR1-67	Coverslip 1	100	33	33	31		Control	siTECPR1-67	Coverslip 1	100	33	33	30.3333		Control	siTECPR1-67	Coverslip 1	100	36	36	27
	siTECPR1-67	Coverslip 2	100	20	20				siTECPR1-67	Coverslip 2	100	33	33				siTECPR1-67	Coverslip 2	100	24	24
	siTECPR1-67	Coverslip 3	100	40	40				siTECPR1-67	Coverslip 3	100	25	25				siTECPR1-67	Coverslip 3	100	21	21
Control	siTECPR1-68	Coverslip 1	100	37	37	35.3333		Control	siTECPR1-68	Coverslip 1	100	27	27	23		Control	siTECPR1-68	Coverslip 1	100	39	39	39.3333
	siTECPR1-68	Coverslip 2	100	37	37				siTECPR1-68	Coverslip 2	100	25	25				siTECPR1-68	Coverslip 2	100	36	36
	siTECPR1-68	Coverslip 3	100	32	32				siTECPR1-68	Coverslip 3	100	17	17				siTECPR1-68	Coverslip 3	100	43	43
ATG16L1 KO	siControl	Coverslip 1	200	10	5	3.5		ATG16L1 KO	siControl	Coverslip 1	200	7	3.5	2.66667		ATG16L1 KO	siControl	Coverslip 1	200	20	10	7.33333
	siControl	Coverslip 2	200	5	2.5				siControl	Coverslip 2	200	9	4.5				siControl	Coverslip 2	200	14	7
	siControl	Coverslip 3	200	6	3				siControl	Coverslip 3	200	0	0				siControl	Coverslip 3	200	10	5
ATG16L1 KO	siTECPR1-66	Coverslip 1	200	0	0	0.333333		ATG16L1 KO	siTECPR1-66	Coverslip 1	200	0	0	0		ATG16L1 KO	siTECPR1-66	Coverslip 1	200	0	0	0
	siTECPR1-66	Coverslip 2	200	2	1				siTECPR1-66	Coverslip 2	200	0	0				siTECPR1-66	Coverslip 2	200	0	0
	siTECPR1-66	Coverslip 3	200	0	0				siTECPR1-66	Coverslip 3							siTECPR1-66	Coverslip 3
ATG16L1 KO	siTECPR1-67	Coverslip 1	200	0	0	0		ATG16L1 KO	siTECPR1-67	Coverslip 1	200	0	0	0		ATG16L1 KO	siTECPR1-67	Coverslip 1	200	1	0.5	0.25
	siTECPR1-67	Coverslip 2	200	0	0				siTECPR1-67	Coverslip 2	200	0	0				siTECPR1-67	Coverslip 2	200	0	0
	siTECPR1-67	Coverslip 3							siTECPR1-67	Coverslip 3							siTECPR1-67	Coverslip 3
ATG16L1 KO	siTECPR1-68	Coverslip 1	200	0	0	0.5		ATG16L1 KO	siTECPR1-68	Coverslip 1	200	2	1	0.5		ATG16L1 KO	siTECPR1-68	Coverslip 1	200	0	0	0
	siTECPR1-68	Coverslip 2	200	2	1				siTECPR1-68	Coverslip 2	200	0	0				siTECPR1-68	Coverslip 2	200	0	0
	siTECPR1-68	Coverslip 3							siTECPR1-68	Coverslip 3							siTECPR1-68	Coverslip 3
