# Supplementary material for: TECPR1 conjugates LC3 to damaged endomembranes upon detection of sphingomyelin exposure
Source: EMBO J. 2023 Jul 6;42(17):e113012. doi: 10.15252/embj.2022113012 (PMC10476172; doi:10.15252/embj.2022113012)
Supplement: Supplementary file 10 — Source Data for Figure 5 [file EMBJ-42-e113012-s010.zip › Figure 5/5H/5H fold proliferataion of Salmonella.xlsx]

## Sheet: Sheet1
	Fold proliferation of Salmonella at 8h versus 1h
Cell line	Experiment 1	Experiment 2	Experiment 3	Experiment 4	Experiment 5
Control	20.1667	20	21.2667	48.3333	27.2983
TECPR1	33.4017	27.56	31.28	39.9333	n.d.
ATG16L1	n.d.	166.335	121.27	n.d.	209.613
ATG5	n.d.	191.912	142.08	290.8	n.d.
