# Supplementary material for: TECPR1 conjugates LC3 to damaged endomembranes upon detection of sphingomyelin exposure
Source: EMBO J. 2023 Jul 6;42(17):e113012. doi: 10.15252/embj.2022113012 (PMC10476172; doi:10.15252/embj.2022113012)
Supplement: Supplementary file 10 — Source Data for Figure 5 [file EMBJ-42-e113012-s010.zip › Figure 5/5D/5D LC3 imaging quantification.xlsx]

## Sheet: Sheet1
	Experiment 1
Cell line		Salmonella	LC3 +ve	% +ve	average
Control	Coverslip 1	200	100	50	52.5
	Coverslip 2	100	55	55
ATG5 KO	Coverslip 1	200	0	0	0
	Coverslip 2	200	0	0
ATG16L1 KO	Coverslip 1	200	16	8	7.25
	Coverslip 2	200	13	6.5
TECPR1 KO	Coverslip 1	200	79	39.5	37.25
	Coverslip 2	200	70	35
TECPR1 KO + TECPR1	Coverslip 1	200	70	35	35.5
	Coverslip 2	100	36	36
	Experiment 2
		Salmonella	LC3 +ve	% +ve	average
Control	Coverslip 1	100	47	47	52.5
	Coverslip 2	100	58	58
ATG5 KO	Coverslip 1	100	0	0	0
	Coverslip 2	100	0	0
ATG16L1 KO	Coverslip 1	200	22	11	10.75
	Coverslip 2	200	21	10.5
TECPR1 KO	Coverslip 1	100	37	37	38.5
	Coverslip 2	100	40	40
TECPR1 KO + TECPR1	Coverslip 1	100	43	43	46
	Coverslip 2	100	49	49
	Experiment 3
		Salmonella	LC3 +ve	% +ve	average
Control	Coverslip 1	100	40	40	38.5
	Coverslip 2	100	37	37
ATG5 KO	Coverslip 1	100	0	0	0
	Coverslip 2	100	0	0
ATG16L1 KO	Coverslip 1	100	3	3	5
	Coverslip 2	100	7	7
TECPR1 KO	Coverslip 1	100	43	43	45
	Coverslip 2	100	47	47
TECPR1 KO + TECPR1	Coverslip 1	100	45	45	38.5
	Coverslip 2	100	32	32
	Experiment 4
		Salmonella	LC3 +ve	% +ve	average
Control	Coverslip 1	100	42	42	39
	Coverslip 2	100	36	36
ATG16L1 KO	Coverslip 1	100	7	7	7
	Coverslip 2	100	7	7
TECPR1 KO + TECPR1	Coverslip 1	100	32	32	28
	Coverslip 2	100	24	24
