# Supplementary material for: TECPR1 conjugates LC3 to damaged endomembranes upon detection of sphingomyelin exposure
Source: EMBO J. 2023 Jul 6;42(17):e113012. doi: 10.15252/embj.2022113012 (PMC10476172; doi:10.15252/embj.2022113012)
Supplement: Supplementary file 10 — Source Data for Figure 5 [file EMBJ-42-e113012-s010.zip › Figure 5/5E/5E LC3 imaging quantification_wortmannin.xlsx]

## Sheet: Sheet1
	Experiment 1
Cell line	Inhibitor		Salmonella	LC3 +ve	% +ve	average
Tecpr1 KO	dmso	coverslip 1	218	117	53.6697	57.1831
	dmso	coverslip 2	201	122	60.6965
Tecpr1 KO	100nM wortmannin	coverslip 1	202	53	26.2376	29.0712
	100nM wortmannin	coverslip 2	210	67	31.9048
Tecpr1 KO + TECPR1	dmso	coverslip 1	214	104	48.5981	54.002
	dmso	coverslip 2	202	120	59.4059
Tecpr1 KO + TECPR1	100nM wortmannin	coverslip 1	204	84	41.1765	47.5882
	100nM wortmannin	coverslip 2	200	108	54
Cell line	Inhibitor		Salmonella	LC3 +ve	% +ve	average
Tecpr1 KO	dmso	coverslip 1	202	74	36.6337	33.445
	dmso	coverslip 2	195	59	30.2564
Tecpr1 KO	100nM wortmannin	coverslip 1	197	46	23.3503	19.9666
	100nM wortmannin	coverslip 2	199	33	16.5829
Tecpr1 KO + TECPR1	dmso	coverslip 1	202	74	36.6337	33.445
	dmso	coverslip 2	195	59	30.2564
Tecpr1 KO + TECPR1	100nM wortmannin	coverslip 1	201	76	37.8109	41.4696
	100nM wortmannin	coverslip 2	195	88	45.1282
Cell line	Inhibitor		Salmonella	LC3 +ve	% +ve	average
Tecpr1 KO	dmso	coverslip 1	207	59	28.5024	29.7852
	dmso	coverslip 2	206	64	31.068
Tecpr1 KO	100nM wortmannin	coverslip 1	202	21	10.396	13.1307
	100nM wortmannin	coverslip 2	208	33	15.8654
Tecpr1 KO + TECPR1	dmso	coverslip 1	198	92	46.4646	42.4441
	dmso	coverslip 2	203	78	38.4236
Tecpr1 KO + TECPR1	100nM wortmannin	coverslip 1	207	76	36.715	36.8575
	100nM wortmannin	coverslip 2	200	74	37
