# Supplementary material for: TECPR1 conjugates LC3 to damaged endomembranes upon detection of sphingomyelin exposure
Source: EMBO J. 2023 Jul 6;42(17):e113012. doi: 10.15252/embj.2022113012 (PMC10476172; doi:10.15252/embj.2022113012)
Supplement: Supplementary file 10 — Source Data for Figure 5 [file EMBJ-42-e113012-s010.zip › Figure 5/5B/5B ATG5 imaging quantification.xlsx]

## Sheet: Sheet1
	Experiment 1
		Salmonella	ATG5 +ve	% +ve	average
Control	Coverslip 1	200	17	8.5	12.25
	Coverslip 2	200	32	16
ATG5 KO	Coverslip 1	200	1	0.5	0.25
	Coverslip 2	200	0	0
ATG16L1 KO	Coverslip 1	200	22	11	11.75
	Coverslip 2	200	25	12.5
TECPR1 KO	Coverslip 1	200	0	0	0
	Coverslip 2	200	0	0
TECPR1 KO + TECPR1	Coverslip 1	200	15	7.5	7.75
	Coverslip 2	200	16	8
	Experiment 2
		Salmonella	ATG5 +ve	% +ve	average
Control	Coverslip 1	200	27	13.5	15.75
	Coverslip 2	200	36	18
ATG5 KO	Coverslip 1	200	0	0	0
	Coverslip 2	200	0	0
ATG16L1 KO	Coverslip 1	200	20	10	8.25
	Coverslip 2	200	13	6.5
TECPR1 KO	Coverslip 1	200	1	0.5	0.75
	Coverslip 2	200	2	1
TECPR1 KO + TECPR1	Coverslip 1	200	31	15.5	12.75
	Coverslip 2	200	20	10
	Experiment 3
		Salmonella	ATG5 +ve	% +ve	average
Control	Coverslip 1	200	32	16	18
	Coverslip 2	200	40	20
ATG5 KO	Coverslip 1	200	0	0	0
	Coverslip 2	200	0	0
ATG16L1 KO	Coverslip 1	200	48	24	21
	Coverslip 2	200	36	18
TECPR1 KO	Coverslip 1	200	0	0	0
	Coverslip 2	200	0	0
TECPR1 KO + TECPR1	Coverslip 1	200	34	17	15.5
	Coverslip 2	200	28	14
