# Supplementary material for: TECPR1 conjugates LC3 to damaged endomembranes upon detection of sphingomyelin exposure
Source: EMBO J. 2023 Jul 6;42(17):e113012. doi: 10.15252/embj.2022113012 (PMC10476172; doi:10.15252/embj.2022113012)
Supplement: Supplementary file 11 — Source Data for Figure 6 [file EMBJ-42-e113012-s007.zip]

Archive with 20 entries (15 files):
- Figure 6/
- __MACOSX/._Figure 6
- Figure 6/6A/
- Figure 6/6B/
- Figure 6/6D/
- Figure 6/6C/
- Figure 6/6A/6A Gal8_TECPR1 imaging quantification.xlsx
- __MACOSX/Figure 6/6A/._6A Gal8_TECPR1 imaging quantification.xlsx
- Figure 6/6B/6B README.rtf
- __MACOSX/Figure 6/6B/._6B README.rtf
- Figure 6/6B/Figure 6B_top.tif
- __MACOSX/Figure 6/6B/._Figure 6B_top.tif
- Figure 6/6B/Figure 6B_middle.tif
- __MACOSX/Figure 6/6B/._Figure 6B_middle.tif
- Figure 6/6B/Figure 6B_bottom.tif
- __MACOSX/Figure 6/6B/._Figure 6B_bottom.tif
- Figure 6/6D/6D fold proliferation of Salmonella.xlsx
- __MACOSX/Figure 6/6D/._6D fold proliferation of Salmonella.xlsx
- Figure 6/6C/6C Gal8 image quantification.xlsx
- __MACOSX/Figure 6/6C/._6C Gal8 image quantification.xlsx
