# Supplementary material for: TECPR1 conjugates LC3 to damaged endomembranes upon detection of sphingomyelin exposure
Source: EMBO J. 2023 Jul 6;42(17):e113012. doi: 10.15252/embj.2022113012 (PMC10476172; doi:10.15252/embj.2022113012)
Supplement: Supplementary file 11 — Source Data for Figure 6 [file EMBJ-42-e113012-s007.zip › Figure 6/6A/6A Gal8_TECPR1 imaging quantification.xlsx]

## Sheet: Sheet1
	Experiment 1						%	%	%			average	average	average
Cell line		Salmonella	Gal8 +ve only	TECPR1 +ve only	Gal8/TECPR1 double +ve		Gal8 +ve only	TECPR1 +ve only	Gal8/TECPR1 double +ve		Cell line	Gal8 +ve only	TECPR1 +ve only	Gal8/TECPR1 double +ve
WT	Coverslip 1	103	4	n/a	n/a		3.8835				WT	5.82524	n/a	n/a
	Coverslip 2	103	8	n/a	n/a		7.76699
GFP-TECPR1	Coverslip 1	123	0	7	25		0	5.69106	20.3252		GFP-TECPR1	0	7.32314	17.9984
	Coverslip 2	134	0	12	21		0	8.95522	15.6716
	Experiment 2						%	%	%			average	average	average
Cell line		Salmonella	Gal8 +ve only	TECPR1 +ve only	Gal8/TECPR1 double +ve		Gal8 +ve only	TECPR1 +ve only	Gal8/TECPR1 double +ve		Cell line	Gal8 +ve only	TECPR1 +ve only	Gal8/TECPR1 double +ve
WT	Coverslip 1	105	9	n/a	n/a		8.57143				WT	13.509	n/a	n/a
	Coverslip 2	103	19	n/a	n/a		18.4466
GFP-TECPR1	Coverslip 1	120	0	9	27		0	7.5	22.5		GFP-TECPR1	0	6.66667	25.8333
	Coverslip 2	120	0	7	35		0	5.83333	29.1667
	Experiment 3						%	%	%			average	average	average
Cell line		Salmonella	Gal8 +ve only	TECPR1 +ve only	Gal8/TECPR1 double +ve		Gal8 +ve only	TECPR1 +ve only	Gal8/TECPR1 double +ve		Cell line	Gal8 +ve only	TECPR1 +ve only	Gal8/TECPR1 double +ve
WT	Coverslip 1	100	10	n/a	n/a		10				WT	9.09091	n/a	n/a
	Coverslip 2	110	9	n/a	n/a		8.18182
GFP-TECPR1	Coverslip 1	117	0	30	28		0	25.641	23.9316		GFP-TECPR1	0	19.0705	23.5043
	Coverslip 2	104	0	13	24		0	12.5	23.0769
											n/a = non-applicable
