# Supplementary material for: TECPR1 conjugates LC3 to damaged endomembranes upon detection of sphingomyelin exposure
Source: EMBO J. 2023 Jul 6;42(17):e113012. doi: 10.15252/embj.2022113012 (PMC10476172; doi:10.15252/embj.2022113012)
Supplement: Supplementary file 11 — Source Data for Figure 6 [file EMBJ-42-e113012-s007.zip › Figure 6/6D/6D fold proliferation of Salmonella.xlsx]

## Sheet: Sheet1
	Fold proliferation of Salmonella, 8h versus 1h
Cell line	Expt 1	Expt 2	Expt 3	Expt 4	Expt 5
WT	17.258	12.7283	9.64333	10.2617	7.45
GFP-TECPR1 WT	39.3817	20.5483	12.16	26.145	26.9
GFP-TECPR1 W154A	25.858	12.1483	6.17167	9.565	11.65
GFP-TECPR1 deltaPH	n.d.	18.1333	16.1667	14.965	15.776
GFP-TECPR1 deltaAIR	27.2783	45.14	23.4533	18.295	31.665
