# Supplementary material for: TECPR1 conjugates LC3 to damaged endomembranes upon detection of sphingomyelin exposure
Source: EMBO J. 2023 Jul 6;42(17):e113012. doi: 10.15252/embj.2022113012 (PMC10476172; doi:10.15252/embj.2022113012)
Supplement: Supplementary file 11 — Source Data for Figure 6 [file EMBJ-42-e113012-s007.zip › Figure 6/6C/6C Gal8 image quantification.xlsx]

## Sheet: Sheet1
	Experiment 1						Experiment 2						Experiment 3
Cell line	Sal	Gal8 +ve	% Gal8 +ve	average		Cell line	Sal	Gal8 +ve	% Gal8 +ve	average		Cell line	Sal	Gal8 +ve	% Gal8 +ve	average
WT	100	7	7	6		WT	180	4	2.22222	3.61111		WT	200	12	6	9.16667
	100	5	5				100	5	5				200	24	12
													200	19	9.5
GFP-TECPR1 WT	100	29	29	25.6667		GFP-TECPR1 WT	100	14	14	14.5		GFP-TECPR1 WT	100	36	36	36
	100	23	23				100	15	15				100	39	39
	100	25	25										100	33	33
GFP-TECPR1 W154A	100	14	14	12.3333		GFP-TECPR1 W154A	200	12	6	5.25		GFP-TECPR1 W154A	100	20	20	21
	100	14	14				200	9	4.5				100	22	22
	100	9	9
GFP-TECPR1 deltaPH	100	18	18	15		GFP-TECPR1 deltaPH	100	8	8	10		GFP-TECPR1 deltaPH	100	18	18	21.6667
	100	14	14				100	12	12				100	24	24
	100	13	13										100	23	23
GFP-TECPR1 deltaAIR	100	32	32	31		GFP-TECPR1 deltaAIR	100	18	18	18		GFP-TECPR1 deltaAIR	100	36	36	38.6667
	100	30	30										100	40	40
	100	31	31										100	40	40
	Experiment 4						Experiment 5
Cell line	Sal	Gal8 +ve	% Gal8 +ve	average		Cell line	Sal	Gal8 +ve	% Gal8 +ve	average
WT	200	17	8.5	7		WT	200	21	10.5	7.5
	200	13	6.5				200	10	5
	200	12	6				200	14	7
GFP-TECPR1 WT	100	20	20	25.3333		GFP-TECPR1 WT	100	36	36	31.6667
	100	33	33				100	29	29
	100	23	23				100	30	30
GFP-TECPR1 W154A	100	7	7	10		GFP-TECPR1 W154A	100	4	4	7.66667
	100	14	14				100	12	12
	100	9	9				100	7	7
GFP-TECPR1 deltaPH	100	10	10	12		GFP-TECPR1 deltaPH	100	7	7	10.3333
	100	12	12				100	13	13
	100	14	14				100	11	11
GFP-TECPR1 deltaAIR	100	27	27	24.6667		GFP-TECPR1 deltaAIR	100	40	40	31.3333
	100	29	29				100	22	22
	100	18	18				100	32	32
